# Supplementary material for: Transcriptomic insights into the dominance of two phototrophs throughout the water column of a tropical hypersaline-alkaline crater lake (Dziani Dzaha, Mayotte)
Source: Front Microbiol. 2024 Apr 29;15:1368523. doi: 10.3389/fmicb.2024.1368523 (PMC11089139; doi:10.3389/fmicb.2024.1368523)
Supplement: Supplementary file 2 [file Table_1.xlsx]

## Sheet: suppptable1
Supplementary table 1: main characteristics of the water column
Sample	Depth (m)	T (°C)	pH	Alkalinity (µM)	O2 %	Sal. (psu)	Eh (mV)	H2S (µM)	NH4 (µM)	Na (µM)	SO4 (µM)	Cl (µM)	P (µm)	DOC (µM)	Picocystis (cells.ml-1)	Limnospira (cells.ml-1)
DZ17-11 ET0	0	33.795	8.97	244867	237.912	64.08	-80.6	0.625485	3.4239	1.09312e+06	2677.67	923406	0.05757	7634.96
DZ17-11 ET1	0.25	33.375	8.97	248740	184.542	64.35	-88.3	0.732045	2.8482	1.08962e+06	2698.2	900596	2.87547	6968.29	1.46751e+06	1.53842e+06
DZ17-11 ET2	0.5	32.865	8.97	249283	139.532	64.25	-98.3	0.838605	1.6968	1.12284e+06	2752.85	937949	3.60267	7226.63
DZ17-11 ET3	0.75	32.655	8.97	249959	107.703	64.18	-111.3	0.572205	0.5454	1.10291e+06	2762.61	915889	6.23877	7184.12
DZ17-11 ET4	1	32.385	8.97	250992	83.912	64.25	-127.6	0.732045	0	1.08034e+06	2729.94	944631	6.78417	7004.96	1.32656e+06	1.26105e+06
DZ17-11 ET5	1.25	32.175	8.96	247267	45.6533	64.38	-140.4	0.572205	0	1.13546e+06	2793.81	934551	2.87547	7004.96
DZ17-11 ET6	1.5	31.675	8.96	248352	0.964506	64.75	-161.9	0.625485	0	1.10847e+06	2833.04	950866	1.23927	7219.12	1.83116e+06	924084
DZ17-11 ET7	1.75	30.925	8.96	249103	0	64.67	-184.9	0.785325	2.2725	1.13265e+06	2755.4	942774	3.69357	6945.79
DZ17-11 ET8	2	30.585	8.96	251070	0	63.67	-195.6	0.945165	0	1.12502e+06	2712.25	936200	4.60257	6946.62	1.53713e+06	688649
DZ17-11 ET9	2.5	30.515	8.96	250630	0	63.54	-198.7	10.3757	0	1.12795e+06	2582.01	938325	0.940695	6911.62
DZ17-11 ET10	3.5	30.455	8.96	246281	0	63.5	-204.3	15.5972	6.15195	1.14256e+06	2593.65	935914	0.745395	6774.12
DZ17-11 ET11	5	30.415	8.96	249525	0	63.47	-214.8	83.2744	8.0073	1.1276e+06	2568.74	923009	2.01484	7139.17	1.4517e+06	650390
DZ17-11 ET12	7	30.385	8.96	247799	0	63.45	-227.4	89.0287	6.15195	1.17933e+06	2570.51	940382	0	7068.33
DZ17-11 ET13	9	30.385	8.96	251084	0	63.47	-224.5	89.1746	4.91505	1.193e+06	2492.97	922921	1.42894	7210.83
DZ17-11 ET16	11	30.395	8.95	250412	0	63.48	-208.6	112.618	2.44125	1.13421e+06	2595.27	913751	2.40544	6934.12	1.43408e+06	461306
DZ17-11 ET14	14	30.415	8.96	250494	0	63.49	-202.7	99.5642	17.9025	1.14035e+06	2506.15	923955	1.72189	7188.33	1.63787e+06	377432
DZ17-11 ET15	16	30.435	8.96	249817	0	63.51	-203.2	126.737	12.9549	1.1615e+06	2514.36	940485	4.06549	7060.84	1.42235e+06	398033
														6774.12
														7634.96
