# Supplementary material for: Transcriptomic insights into the dominance of two phototrophs throughout the water column of a tropical hypersaline-alkaline crater lake (Dziani Dzaha, Mayotte)
Source: Front Microbiol. 2024 Apr 29;15:1368523. doi: 10.3389/fmicb.2024.1368523 (PMC11089139; doi:10.3389/fmicb.2024.1368523)
Supplement: Supplementary file 4 [file Table_3.xlsx]

## Sheet: TPM.by_gene.Limnospira
Supplementary table 3: transcript abundances (in TPM) at different depths of Lake Dziani for L. platensis (sheet 1) and P. salinarum (sheet 2)
			TPM by depth (m)
Pathway	SubPathway	Gene	0.25	1	2.5	5	11	14	16
Photosynthesis	ATP synthase complex	atpC	208.167	114.041	69.5769	75.3858	74.9908	97.7444	99.4629
Photosynthesis	ATP synthase complex	atpD	565.781	497.051	338.089	397.802	465.866	430.548	426.483
Photosynthesis	ATP synthase complex	atpE	480.343	395.947	193.174	105.25	123.11	201.839	316.416
Photosynthesis	ATP synthase complex	atpF	340.983	218.194	79.7586	85.7709	88.9586	181.72	162.105
Photosynthesis	ATP synthase complex	atpH	314.418	180.153	56.0544	91.0958	138.251	134.748	138.159
Photosynthesis	ATP synthase complex	atpI	247.017	169.385	126.416	87.1934	65.3723	89.9126	134.336
Photosynthesis	b6f complex	petM	473.788	193.278	190.847	49.8891	480.812	334.373	287.459
Photosynthesis	Carotenoïd biosynthesis	crtB	32.0047	20.7122	21.4272	15.5437	21.3896	17.0462	21.0328
Photosynthesis	Carotenoïd biosynthesis	crtE	78.7932	66.108	69.9622	77.829	79.372	74.0966	76.0107
Photosynthesis	Carotenoïd biosynthesis	crtH	42.7138	19.5424	16.0471	8.79782	10.6756	8.86587	10.2041
Photosynthesis	Carotenoïd biosynthesis	crtQb	42.6832	28.7512	44.0675	43.119	32.2206	37.396	33.3681
Photosynthesis	Carotenoïd biosynthesis	crtR	81.1384	59.667	47.6112	30.1124	31.9475	39.3079	38.5149
Photosynthesis	Carotenoïd biosynthesis	cruA	14.0111	8.81944	7.63854	8.12729	6.78722	6.50979	7.17179
Photosynthesis	Carotenoïd biosynthesis	cruP	0.737603	0.380273	0.32364	0	0	0.214315	0.298706
Photosynthesis	CBB cycle	rbcL (cbbL)	811.134	1055.08	1198.31	1632.94	1891.45	1845.74	2003.59
Photosynthesis	CBB cycle	rbcS	223.133	251.07	468.524	336.87	399.674	553.355	632.639
Photosynthesis	Chlorophyll biosynthsesis	acsF	524.873	431.427	316.562	213.107	245.589	254.547	282.572
Photosynthesis	Chlorophyll biosynthsesis	chlB	34.1891	25.0674	7.02937	6.1557	4.92369	5.205	8.05564
Photosynthesis	Chlorophyll biosynthsesis	chlD	87.9264	73.2934	41.8318	71.4207	71.3333	46.0795	55.9363
Photosynthesis	Chlorophyll biosynthsesis	chlG	59.1032	26.1275	17.8656	15.7872	18.3908	15.6436	19.1411
Photosynthesis	Chlorophyll biosynthsesis	chlH	124.562	124.257	127.752	178.411	181.856	168.244	177.93
Photosynthesis	Chlorophyll biosynthsesis	chlI	79.1824	81.4631	70.828	84.197	81.6641	82.5614	85.0552
Photosynthesis	Chlorophyll biosynthsesis	chlL	112.358	121.742	74.9013	64.7468	60.3873	62.0657	48.8448
Photosynthesis	Chlorophyll biosynthsesis	chlN	31.7102	14.3187	8.37319	4.75174	3.72759	9.11607	6.67366
Photosynthesis	Chlorophyll biosynthsesis	hemB	32.6191	19.7879	25.3369	23.7788	18.3851	32.622	43.6041
Photosynthesis	Chlorophyll biosynthsesis	hemD	2.89968	1.02778	1.9212	2.1677	1.06058	0.086887	0.778491
Photosynthesis	Chlorophyll biosynthsesis	hemE	13.3556	7.31731	11.8823	9.98652	6.46889	12.986	15.9994
Photosynthesis	Chlorophyll biosynthsesis	hemF	235.728	316.172	334.988	463.155	429.165	412.429	396.435
Photosynthesis	Chlorophyll biosynthsesis	hemN	3.15205	2.76707	3.1173	1.27822	4.41878	4.78489	3.03537
Photosynthesis	Chlorophyll biosynthsesis	ppox-I	11.144	10.424	10.6763	12.0154	4.0149	12.8147	11.4211
Photosynthesis	Photoprotection	gor	87.0896	64.7961	81.948	66.1366	70.7623	77.8426	83.7475
Photosynthesis	Photoprotection	hliB	993.575	296.956	166.299	122.015	90.1915	65.1007	64.9323
Photosynthesis	Photoprotection	hliC	26141.2	34108.1	17347.4	11335.8	12868.5	10513.2	9772.88
Photosynthesis	Photoprotection	hliD	3780.21	4735.49	4656.29	4262.89	4256.2	5125.59	4973.19
Photosynthesis	Photoprotection	ocp	1244.4	412.304	129.105	181.852	94.716	124.957	112.772
Photosynthesis	Photoprotection	sodB	535.207	235.503	100.742	52.595	40.4091	84.7005	78.0545
Photosynthesis	Phycobiliprotein biosynthesis	apcA	2827.18	2708.21	1042.78	731.299	821.036	640.69	731.321
Photosynthesis	Phycobiliprotein biosynthesis	apcB	2966.22	2922.92	1053.92	721.346	592.619	894.057	936.935
Photosynthesis	Phycobiliprotein biosynthesis	apcD	501.052	549.355	331.346	231.805	333.692	224.487	202.367
Photosynthesis	Phycobiliprotein biosynthesis	apcE	1772.33	2566.11	1617.19	1725.86	1823.48	1573.8	1601.76
Photosynthesis	Phycobiliprotein biosynthesis	apcF	357.745	347.8	369.72	310.112	358.944	396.826	460.156
Photosynthesis	Phycobiliprotein biosynthesis	cpcB	7823.04	12392.8	8211.26	5035.68	4680.35	3621.69	3500.31
Photosynthesis	Phycobiliprotein biosynthesis	cpcE	248.885	360.146	200.6	159.667	157.208	128.947	127.527
Photosynthesis	Phycobiliprotein biosynthesis	cpcF	49.1823	74.8756	62.8729	85.604	91.4428	53.5473	66.0449
Photosynthesis	Phycobiliprotein biosynthesis	cpcT	18.0456	9.58264	6.32048	11.1362	13.5099	9.44584	9.08159
Photosynthesis	Phycobiliprotein biosynthesis	pcyA	40.9203	43.0659	40.6885	53.4265	41.309	46.3882	39.1587
Photosynthesis	PSI	psaA	12653.5	18163.4	12867.1	11413.4	12452.8	8800.45	8526.97
Photosynthesis	PSI	psaB	14622.8	19206.4	12230.8	10522.1	12177.3	9131.93	8873.9
Photosynthesis	PSI	psaC	5243.98	5797.45	4536.37	3834.55	5483.46	5173.42	5018.17
Photosynthesis	PSI	psaD	2591.56	3058.46	2205.63	1835.43	2158.24	2102.77	2070.19
Photosynthesis	PSI	psaE	930.1	1295.65	1279.28	1061.33	861.634	818.643	713.23
Photosynthesis	PSI	psaF	614.079	636.932	471.245	221.137	269.641	199.478	236.684
Photosynthesis	PSII	psbA_v1	8.66799	7.39268	3.72779	2.01948	4.7699	1.51767	2.8392
Photosynthesis	PSII	psbA_v2	15426.4	6267.17	5275.28	3724.57	4049.67	3609.28	3932.17
Photosynthesis	PSII	psbA_v3	21131.9	11786	13938.7	9377.01	11022.5	11473.8	11655.4
Photosynthesis	PSII	psbA_v4	36214.8	21514.2	40258.3	31357.2	37075	43602.1	45909.9
Photosynthesis	PSII	psbB	6271.87	6551	3764.07	3821.23	4002.61	2989.15	2898.98
Photosynthesis	PSII	psbC	9753.55	8672.77	3325.34	1993.43	1982.16	1588.25	1422.35
Photosynthesis	PSII	psbD_v1	3746.99	3566.06	1474.76	635.401	590.134	396.322	415.401
Photosynthesis	PSII	psbD_v2	5785.51	5699.11	5936.68	4143.94	4534.27	3679.24	3552.82
Buyoancy	Gas vesicles	gvpA_v1	48340.4	26949.1	24785.6	30394.5	26201.4	30820	34351.3
Buyoancy	Gas vesicles	gvpA_v2	35.7634	18.1323	23.3307	38.3572	19.1519	22.6984	19.2899
Buyoancy	Gas vesicles	gvpF	42.9787	23.1559	41.0233	15.9226	28.5935	29.7041	28.7545
Buyoancy	Gas vesicles	gvpG	130.502	86.3728	92.779	57.2186	83.6711	58.8813	89.6103
Buyoancy	Gas vesicles	gvpJ	119.19	31.0199	27.2691	20.8011	15.0663	25.9307	54.4506
Buyoancy	Gas vesicles	gvpK	255.632	210.698	181.296	181.317	153.089	169.409	184.09
Buyoancy	Gas vesicles	gvpN	85.9233	27.046	21.3067	14.577	9.99736	17.9455	22.8513
Buyoancy	Gas vesicles	gvpW	21.6349	12.3436	10.3663	16.9992	15.3162	14.9836	13.2014
Glycolysis	Alcoholic fermentation	(ADH1) adhE	116.475	53.9781	25.6822	15.645	16.7355	13.778	15.8513
Glycolysis	Alcoholic fermentation	(ADH2) ADH	0.657888	0.3597	0.437698	0.345595	0.397466	0.382689	0.583
Glycolysis	Alcoholic fermentation	(PAT) PTA	6.7786	3.16121	2.16307	0.970951	2.39011	2.91428	2.78135
Glycolysis	Core	(GAP2) GADPH_v1	551.564	554.905	470.286	477.516	473.934	427.93	453.459
Glycolysis	Core	(GAP2) GADPH_v2	146.196	95.6197	118.662	71.9645	63.1172	67.7761	76.2228
Glycolysis	Core	(PGH) ENO	51.5851	46.1255	40.8922	58.5391	47.8237	47.3259	45.9169
Glycolysis	Core	PGAM	25.7475	11.8082	11.5641	12.0311	9.51375	11.6351	9.87836
Glycolysis	Core	PGK	197.538	193.514	169.76	195.495	177.499	228.265	246.599
Glycolysis	Core	PK	26.0924	21.8577	28.4579	38.3913	33.4904	29.2729	26.7337
Glycolysis	EMP pathway	FBA	3541.9	3488.52	2678.45	2543.26	2675.85	2474.1	2571.14
Glycolysis	EMP pathway	PFK_v1	58.8517	32.0191	22.498	40.3058	33.9142	30.4472	33.7031
Glycolysis	EMP pathway	PFK_v2	48.4591	136.081	310.381	202.821	205.835	139.337	143.742
Glycolysis	EMP pathway	PGI	26.9671	14.4765	15.6609	15.309	12.939	14.9362	14.0371
Glycolysis	EMP pathway	TPI	102.912	68.9173	43.3788	67.9574	56.7858	66.4205	65.8551
Glycolysis	Lactic acid fermentation	LDHA	71.8161	118.702	277.121	172.444	181.952	139.892	149.63
Glycolysis	OPP pathway	(G6PD) ZWF	41.3483	58.4613	97.3886	129.144	120.269	97.3616	112.524
Glycolysis	OPP pathway	GND	24.2693	19.3984	21.4678	12.8572	19.2818	10.0966	12.976
Glycolysis	OPP pathway	RPE	545.209	495.303	514.199	423.751	517.638	562.623	585.041
Glycolysis	OPP pathway	XFP	194.006	104.789	48.8182	36.6512	37.588	32.0692	34.1776
Heteroptrophy	Amino acid transporter	agcS	5.9314	4.5132	3.3224	8.67252	7.64845	6.30443	4.67135
Heteroptrophy	Amino acid transporter	potE	5.49817	4.41394	5.52394	5.93083	3.25651	4.59962	4.11318
Heteroptrophy	Ammonium transporter	amt_v1	1.77437	4.31302	4.51673	0.830769	1.52906	2.2737	2.57796
Heteroptrophy	Ammonium transporter	amt_v2	0.115202	0.392103	0	0	0.798308	0.221175	0.513357
Heteroptrophy	Ammonium transporter	amt_v3	371.247	450.814	250.963	163.385	161.596	75.1376	64.1457
Heteroptrophy	Glycerol uptake	ugpA	28.7473	43.1699	62.3589	41.7582	51.2919	34.8291	33.2646
Heteroptrophy	Glycerol uptake	ugpB	23.1088	48.5087	58.7491	25.7569	25.8738	16.5849	22.269
Heteroptrophy	Glycerol uptake	ugpE	9.24928	19.5544	23.1013	9.19892	10.0735	9.35667	14.9025
Heteroptrophy	Melibiose transporter	melB	2.78061	1.75522	0.950174	1.3053	0.565951	0.881105	0.461635

## Sheet: TPM.by_gene.Picocystis
			TPM by depth (m)
Pathway	SubPathway	Gene	0.25	1	2.5	5	11	14	16
Photosynthesis	ATP synthase complex	atpB	1628.14	1210.05	909.917	347.438	426.162	273.31	278.32
Photosynthesis	ATP synthase complex	atpE	2653.4	1518.76	713.996	300.915	317.64	184.108	153.108
Photosynthesis	ATP synthase complex	atpF	2067.2	1095.49	450.579	161.753	130.778	82.6906	110.343
Photosynthesis	ATP synthase complex	atpH	2614.71	1921.09	1654.86	965.362	744.651	531.17	459.303
Photosynthesis	ATP synthase complex	atpI	1292.7	637.259	158.263	50.1303	31.8856	14.7702	31.3485
Photosynthesis	b6f complex	petG	954.962	116.551	114.553	0	0	0	164.218
Photosynthesis	Carotenoïd biosynthesis	crtE	78.1477	88.406	24.6552	10.5679	11.8386	6.38417	7.07152
Photosynthesis	Carotenoïd biosynthesis	crtL-b	18.8198	10.787	0	0	1.17686	0	0.319222
Photosynthesis	Carotenoïd biosynthesis	crtL-e	11.3288	5.08599	1.46829	0	0.554937	1.19219	0
Photosynthesis	Carotenoïd biosynthesis	crtP	130.283	146.154	35.8421	15.2994	33.6421	19.7184	13.6057
Photosynthesis	Carotenoïd biosynthesis	crtQb	138.77	184.241	107.007	60.0816	75.388	63.4964	66.4908
Photosynthesis	Carotenoïd biosynthesis	pebA	47.1093	31.5989	5.33119	5.2369	3.51992	1.89805	13.3796
Photosynthesis	CBB cycle	rbcL (cbbL)	26738.4	26067.7	22157.4	14894.6	13638.5	11520.9	11014.7
Photosynthesis	CBB cycle	rbcS	19046.5	26072.5	16131.9	16795.4	19107.5	15038.7	16589.2
Photosynthesis	Chlorophyll biosynthsesis	chlG	21.8348	56.1448	6.06973	3.18358	2.67379	8.63503	6.28871
Photosynthesis	Chlorophyll biosynthsesis	chlH_v1	1.10997	4.75671	2.53206	1.78191	1.63122	0.38844	0.393044
Photosynthesis	Chlorophyll biosynthsesis	chlH_v2	320.413	380.355	75.0201	72.8942	35.3564	23.5748	21.8915
Photosynthesis	Chlorophyll biosynthsesis	chlL	15.7062	15.625	5.9243	11.0421	1.64856	1.33044	0.894687
Photosynthesis	Chlorophyll biosynthsesis	hemB	217.904	244.114	56.7946	69.7434	39.9169	28.0201	24.4905
Photosynthesis	Chlorophyll biosynthsesis	hemD	9.54908	1.56203	2.89888	0	0	0	0
Photosynthesis	Chlorophyll biosynthsesis	hemE	27.4828	41.5124	9.42701	1.53469	1.71852	2.31201	1.86541
Photosynthesis	Chlorophyll biosynthsesis	hemE	87.4341	71.3447	30.2962	26.4734	19.7661	13.8395	20.3871
Photosynthesis	Chlorophyll biosynthsesis	hemE	173.985	160.252	56.2568	67.1955	54.3967	61.4922	48.2248
Photosynthesis	Chlorophyll biosynthsesis	hemF	65.757	203.393	78.7897	74.2742	41.1861	28.1188	40.8332
Photosynthesis	Chlorophyll biosynthsesis	hemF	6.4947	0	0	0	0	0	0
Photosynthesis	Chlorophyll biosynthsesis	ppox-I	118.326	110.303	22.8152	10.389	16.0593	7.13802	6.60884
Photosynthesis	Photoprotection	vde	6.00423	2.1584	0	0	0	1.42462	0
Photosynthesis	Photoprotection	zep	36.096	38.8214	9.88888	0	6.72374	1.20523	1.62158
Photosynthesis	PSI	Lhca1	1381.65	944.034	193.644	330.641	228.796	179.479	212.759
Photosynthesis	PSI	Lhca3	1418.97	681.284	67.284	63.8738	46.8838	22.629	30.8216
Photosynthesis	PSI	psaA	3592.21	2678.96	1080.96	415.957	370.259	198.023	199.757
Photosynthesis	PSI	psaB	7535.49	4732.21	1536.74	607.373	575.233	288.616	285.115
Photosynthesis	PSI	psaC	47989.6	50591.4	40057.4	42671.1	47044.6	49621.7	42229.6
Photosynthesis	PSI	psaD	1287.15	837.143	142.485	118.8	143.297	98.4601	97.6559
Photosynthesis	PSI	psaE	1132.77	582.691	153.667	69.2253	48.5235	89.9165	81.8296
Photosynthesis	PSI	psaF	1724.31	1311.02	387.656	421.426	480.635	457.388	329.405
Photosynthesis	PSII	Lhcb2	10613.6	6125.74	931.649	1124.37	1263.25	725.152	696.596
Photosynthesis	PSII	Lhcb4	2944.48	1797.84	271.36	264.596	236.196	147.953	191.754
Photosynthesis	PSII	Lhcb5	1093.39	754.642	182.148	218.309	162.27	147.86	142.094
Photosynthesis	PSII	psbA	383907	429372	709323	738619	733928	778579	747227
Photosynthesis	PSII	psbB	6349.18	4166.55	1188.21	380.622	301.111	186.699	157.543
Photosynthesis	PSII	psbC	11964.6	10489.2	3638.41	1521.02	1223.28	796.993	793.762
Photosynthesis	PSII	psbD	12564.9	10067.5	4854.72	1952.06	1913.01	1177.35	1111.22
Glycolysis	Alcoholic fermentation	(ADH2) ADH	187.928	1063.95	1225.25	1373.15	1076.93	693.531	871.605
Glycolysis	Alcoholic fermentation	(PAT) PTA	37.2577	39.6965	9.75569	10.3408	7.5674	4.30034	3.62148
Glycolysis	Alcoholic fermentation	PDC	23.4106	63.0555	38.6078	48.7031	49.2225	28.1374	34.4523
Glycolysis	Core	(GAP2) GADPH_v1	149.635	201.184	118.276	179.144	161.945	90.6785	99.97
Glycolysis	Core	(GAP2) GADPH_v2	692.043	482.464	137.752	168.536	97.2624	90.7505	79.4567
Glycolysis	Core	(PGH) ENO	58.6456	74.127	64.9237	66.7182	53.6236	22.2979	22.1661
Glycolysis	Core	PGAM_v1	31.3848	19.6866	10.5899	13.7189	19.5648	11.3199	9.10983
Glycolysis	Core	PGAM_v2	5.26432	3.27273	4.94902	11.6951	1.19016	1.59845	0.645668
Glycolysis	Core	PGK	219.009	178.053	21.0795	7.71156	8.6345	7.17761	11.0753
Glycolysis	Core	PK	6.89911	2.75322	3.61934	0.503178	0.563249	0.302527	0
Glycolysis	EMP pathway	FBA	49.3292	51.3906	25.6665	17.2185	19.2789	15.3459	22.1792
Glycolysis	EMP pathway	FBA	1813.92	2342.65	1018.51	1003.7	1017.39	677.803	746.853
Glycolysis	EMP pathway	PFK	8.62548	30.9855	5.75053	8.49189	16.4779	4.7678	4.1261
Glycolysis	EMP pathway	PGI	74.223	143.817	65.2816	79.8118	59.2259	37.096	56.7541
Glycolysis	EMP pathway	TPI	93.9828	95.644	7.96475	28.1284	25.5179	7.30024	4.07767
Glycolysis	Lactic acid fermentation	LDHA_v1	0	0	0	0	0	0	0
Glycolysis	Lactic acid fermentation	LDHA_v2	0	0	0	0	0	0	0
Glycolysis	OPP pathway	(G6PD) ZWF	45.8864	16.3442	2.10645	0	1.11457	2.99313	0.604623
Glycolysis	OPP pathway	(G6PD) ZWF	18.3681	27.021	11.5058	5.64357	5.74309	8.94619	4.98487
Glycolysis	OPP pathway	GND_v1	1.72926	10.0946	5.76444	15.3223	4.44706	2.73106	5.17009
Glycolysis	OPP pathway	GND_v2	10.8223	11.2138	8.09337	2.18563	2.4467	1.97184	0.331845
Glycolysis	OPP pathway	PGL_v1	20.4055	11.3696	0.54103	0	0	0.77118	0
Glycolysis	OPP pathway	PGL_v2	44.4009	25.2383	3.99399	0	0	0.516672	1.5625
Glycolysis	OPP pathway	RPE	45.5392	17.8751	2.7645	4.34417	0	1.96877	3.96437
Heteroptrophy	Ammonium transporter	amt_v1	945.096	917.827	279.482	200.918	108.157	100.045	102.686
Heteroptrophy	Ammonium transporter	amt_v2	4.94888	1.11104	0	1.08276	0	0	0.986358
Heteroptrophy	Ammonium transporter	amt_v3	54.4011	21.6297	2.76843	5.45142	1.22051	1.96725	1.98645
